# Supplementary material for: Real-World Data on the Effectiveness of Immunotherapy on Advanced NSCLC: A Retrospective Cohort Study
Source: Cancers (Basel). 2026 Apr 14;18(8):1239. doi: 10.3390/cancers18081239 (PMC13115517; doi:10.3390/cancers18081239)
Supplement: Supplementary file 1 [file cancers-18-01239-s001.zip]

Archive with 3 entries (3 files):
- Supplementary Figure S1.tif
- Supplementary Figure S2.jpeg
- Supplementary Material.pdf
